# Supplementary material for: A Mendelian randomization study on the causal effects of cigarette smoking on liver fibrosis and cirrhosis
Source: Front Med (Lausanne). 2024 May 22;11:1390049. doi: 10.3389/fmed.2024.1390049 (PMC11150551; doi:10.3389/fmed.2024.1390049)
Supplement: Supplementary file 1 [file Data_Sheet_1.ZIP]

Archive with 5 entries (4 files):
- Supplementary Files/
- Supplementary Files/Supplementary Material.xlsx
- __MACOSX/Supplementary Files/._Supplementary Material.xlsx
- Supplementary Files/Supplementary Figure 1 .tif
- __MACOSX/Supplementary Files/._Supplementary Figure 1 .tif
