# Supplementary material for: A Mendelian randomization study on the causal effects of cigarette smoking on liver fibrosis and cirrhosis
Source: Front Med (Lausanne). 2024 May 22;11:1390049. doi: 10.3389/fmed.2024.1390049 (PMC11150551; doi:10.3389/fmed.2024.1390049)
Supplement: Supplementary file 1 [file Data_Sheet_1.ZIP › Supplementary Files/Supplementary Material.xlsx]

## Sheet: Sheet1
Ever smoked	Dataset: ukb-b-20261	Trait: Ever smoked - IEU OpenGWAS project (mrcieu.ac.uk)
Pack years of smoking	Dataset: ukb-b-10831	Trait: Pack years of smoking - IEU OpenGWAS project (mrcieu.ac.uk)
Age Of Smoking Initiation	Dataset: ieu-b-24	Trait: Age Of Smoking Initiation - IEU OpenGWAS project (mrcieu.ac.uk)
Smoking status: Never	Dataset: ukb-d-20116_0	Trait: Smoking status: Never - IEU OpenGWAS project (mrcieu.ac.uk)
Smoking status: Current	Dataset: ukb-a-225	Trait: Smoking status: Current - IEU OpenGWAS project (mrcieu.ac.uk)
Smoking status: Previous	Dataset: ukb-a-224	Trait: Smoking status: Previous - IEU OpenGWAS project (mrcieu.ac.uk)
fibrosis and cirrhosis of liver		https://storage.googleapis.com/finngen-public-data-r8/summary_stats/finngen_R8_K11_FIBROCHIRLIV.gz

## Sheet: Ever smoked
	SNP	effect_allele.exposure	other_allele.exposure	effect_allele.outcome	other_allele.outcome	beta.exposure	beta.outcome	eaf.exposure	eaf.outcome	remove	palindromic	ambiguous	id.outcome	pos.outcome	pval.outcome	se.outcome	outcome	mr_keep.outcome	pval_origin.outcome	data_source.outcome	pval.exposure	chr.exposure	se.exposure	samplesize.exposure	pos.exposure	id.exposure	exposure	mr_keep.exposure	pval_origin.exposure	data_source.exposure	action	mr_keep	samplesize.outcome	F value
1	rs10179482	A	G	A	G	0.00577322	0.0414102	0.485465	NA	FALSE	FALSE	FALSE	FQczJb	80777501	0.246387	0.035724	outcome	TRUE	reported	textfile	9.9e-09	2	0.00100719	461066	81004626	ukb-b-20261	Ever smoked || id:ukb-b-20261	TRUE	reported	igd	2	TRUE	NA	32.8559
2	rs10212155	A	G	A	G	0.0103549	0.0423329	0.852761	NA	FALSE	FALSE	FALSE	FQczJb	118066658	0.327101	0.0431981	outcome	TRUE	reported	textfile	3.4e-13	3	0.0014227	461066	117785505	ukb-b-20261	Ever smoked || id:ukb-b-20261	TRUE	reported	igd	2	TRUE	NA	52.9743
3	rs10233018	G	A	G	A	0.00778877	-0.00990038	0.503991	NA	FALSE	FALSE	FALSE	FQczJb	117883655	0.785096	0.0363074	outcome	TRUE	reported	textfile	9.2e-15	7	0.00100495	461066	117523709	ukb-b-20261	Ever smoked || id:ukb-b-20261	TRUE	reported	igd	2	TRUE	NA	60.0688
4	rs1040070	C	G	C	G	-0.00591365	-0.042793	0.568297	NA	FALSE	TRUE	TRUE	FQczJb	74512186	0.228832	0.0355608	outcome	TRUE	reported	textfile	6.2e-09	1	0.00101745	461066	74977870	ukb-b-20261	Ever smoked || id:ukb-b-20261	TRUE	reported	igd	2	FALSE	NA
5	rs10774625	G	A	G	A	-0.00659074	-0.142157	0.503725	NA	FALSE	FALSE	FALSE	FQczJb	111472415	5.69e-05	0.0353154	outcome	TRUE	reported	textfile	5e-11	12	0.00100322	461066	111910219	ukb-b-20261	Ever smoked || id:ukb-b-20261	TRUE	reported	igd	2	TRUE	NA	43.1595
6	rs10863714	G	A	G	A	-0.00581572	-0.0126753	0.576592	NA	FALSE	FALSE	FALSE	FQczJb	208537248	0.726014	0.0361704	outcome	TRUE	reported	textfile	1e-08	1	0.00101584	461066	208710593	ukb-b-20261	Ever smoked || id:ukb-b-20261	TRUE	reported	igd	2	TRUE	NA	32.776
7	rs10952199	T	C	T	C	-0.00687133	0.0507201	0.426753	NA	FALSE	FALSE	FALSE	FQczJb	1625703	0.155418	0.0357019	outcome	TRUE	reported	textfile	1.4e-11	7	0.00101666	461066	1665339	ukb-b-20261	Ever smoked || id:ukb-b-20261	TRUE	reported	igd	2	TRUE	NA	45.6804
8	rs10956808	G	T	G	T	-0.00671424	-0.100647	0.422058	NA	FALSE	FALSE	FALSE	FQczJb	91763144	0.0042841	0.0352351	outcome	TRUE	reported	textfile	4.7e-11	8	0.00102021	461066	92775372	ukb-b-20261	Ever smoked || id:ukb-b-20261	TRUE	reported	igd	2	TRUE	NA	43.3126
9	rs10988799	T	C	T	C	0.00594728	0.0159709	0.528587	NA	FALSE	FALSE	FALSE	FQczJb	99395824	0.652137	0.0354283	outcome	TRUE	reported	textfile	3.6e-09	9	0.00100781	461066	102158106	ukb-b-20261	Ever smoked || id:ukb-b-20261	TRUE	reported	igd	2	TRUE	NA	34.8241
10	rs11165623	A	G	A	G	0.00549631	-0.012956	0.504402	NA	FALSE	FALSE	FALSE	FQczJb	96427444	0.71808	0.0358867	outcome	TRUE	reported	textfile	4.4e-08	1	0.00100408	461066	96893000	ukb-b-20261	Ever smoked || id:ukb-b-20261	TRUE	reported	igd	2	TRUE	NA	29.9644
11	rs1124639	C	T	C	T	0.00659743	-0.0247202	0.554782	NA	FALSE	FALSE	FALSE	FQczJb	199911021	0.486489	0.0355225	outcome	TRUE	reported	textfile	6.7e-11	2	0.00101067	461066	200775744	ukb-b-20261	Ever smoked || id:ukb-b-20261	TRUE	reported	igd	2	TRUE	NA	42.6119
12	rs1150023	C	A	C	A	-0.00645478	0.0212214	0.737332	NA	FALSE	FALSE	FALSE	FQczJb	9318860	0.607904	0.0413618	outcome	TRUE	reported	textfile	1.6e-08	10	0.00114314	461066	9360823	ukb-b-20261	Ever smoked || id:ukb-b-20261	TRUE	reported	igd	2	TRUE	NA	31.8834
13	rs1174864	A	G	A	G	0.00620597	-0.0181839	0.550251	NA	FALSE	FALSE	FALSE	FQczJb	53059866	0.614836	0.0361377	outcome	TRUE	reported	textfile	8.4e-10	7	0.00101121	461066	53127559	ukb-b-20261	Ever smoked || id:ukb-b-20261	TRUE	reported	igd	2	TRUE	NA	37.6649
14	rs12209519	G	A	G	A	0.00569138	-0.00833528	0.408089	NA	FALSE	FALSE	FALSE	FQczJb	66839247	0.821109	0.0368624	outcome	TRUE	reported	textfile	2.9e-08	6	0.0010262	461066	67549140	ukb-b-20261	Ever smoked || id:ukb-b-20261	TRUE	reported	igd	2	TRUE	NA	30.7589
15	rs12272735	G	A	G	A	0.00578069	0.0353386	0.392103	NA	FALSE	FALSE	FALSE	FQczJb	7928477	0.333185	0.0365174	outcome	TRUE	reported	textfile	1.8e-08	11	0.00102721	461066	7950024	ukb-b-20261	Ever smoked || id:ukb-b-20261	TRUE	reported	igd	2	TRUE	NA	31.6695
16	rs12333760	C	T	C	T	-0.00828091	-0.0112356	0.165187	NA	FALSE	FALSE	FALSE	FQczJb	99587783	0.790586	0.0423105	outcome	TRUE	reported	textfile	9.9e-10	7	0.00135516	461066	99185406	ukb-b-20261	Ever smoked || id:ukb-b-20261	TRUE	reported	igd	2	TRUE	NA	37.3401
17	rs12450028	T	C	T	C	0.0061305	-0.0140399	0.34525	NA	FALSE	FALSE	FALSE	FQczJb	2304131	0.708352	0.0375326	outcome	TRUE	reported	textfile	6.3e-09	17	0.00105543	461066	2207425	ukb-b-20261	Ever smoked || id:ukb-b-20261	TRUE	reported	igd	2	TRUE	NA	33.7391
18	rs1246265	C	T	C	T	0.00606934	0.0160022	0.69544	NA	FALSE	FALSE	FALSE	FQczJb	84146830	0.685439	0.0395065	outcome	TRUE	reported	textfile	2.9e-08	9	0.00109368	461066	86761745	ukb-b-20261	Ever smoked || id:ukb-b-20261	TRUE	reported	igd	2	TRUE	NA	30.7966
19	rs12902636	T	C	T	C	-0.00594352	-0.0667073	0.502529	NA	FALSE	FALSE	FALSE	FQczJb	47679254	0.0651763	0.0361745	outcome	TRUE	reported	textfile	3.7e-09	15	0.00100783	461066	47971451	ukb-b-20261	Ever smoked || id:ukb-b-20261	TRUE	reported	igd	2	TRUE	NA	34.7787
20	rs13001103	G	C	G	C	-0.00568156	0.0460259	0.465892	NA	FALSE	TRUE	TRUE	FQczJb	50498014	0.195361	0.0355445	outcome	TRUE	reported	textfile	1.9e-08	2	0.00101141	461066	50725152	ukb-b-20261	Ever smoked || id:ukb-b-20261	TRUE	reported	igd	2	FALSE	NA
21	rs13162305	T	A	T	A	0.00599007	0.00985296	0.335129	NA	FALSE	TRUE	TRUE	FQczJb	12122586	0.793531	0.037646	outcome	TRUE	reported	textfile	2.2e-08	5	0.00107096	461066	12122698	ukb-b-20261	Ever smoked || id:ukb-b-20261	TRUE	reported	igd	2	FALSE	NA
22	rs1322525	G	A	G	A	0.00638877	-0.0280458	0.36713	NA	FALSE	FALSE	FALSE	FQczJb	19092921	0.478251	0.0395502	outcome	TRUE	reported	textfile	9.1e-10	6	0.0010432	461066	19093152	ukb-b-20261	Ever smoked || id:ukb-b-20261	TRUE	reported	igd	2	TRUE	NA	37.5059
23	rs1324481	G	T	G	T	0.00689667	-0.0158713	0.681417	NA	FALSE	FALSE	FALSE	FQczJb	33427363	0.680616	0.0385578	outcome	TRUE	reported	textfile	1.6e-10	1	0.00107876	461066	33892964	ukb-b-20261	Ever smoked || id:ukb-b-20261	TRUE	reported	igd	2	TRUE	NA	40.8723
24	rs13246563	G	C	A	C	-0.0066311	0.101293	0.544302	NA	TRUE	TRUE	TRUE	FQczJb	3398611	0.607947	0.197451	outcome	TRUE	reported	textfile	5.2e-11	7	0.00100999	461066	3438243	ukb-b-20261	Ever smoked || id:ukb-b-20261	TRUE	reported	igd	2	FALSE	NA
25	rs1363101	G	T	G	T	-0.00576905	-0.0208893	0.520698	NA	FALSE	FALSE	FALSE	FQczJb	104605369	0.557047	0.0355725	outcome	TRUE	reported	textfile	9.3e-09	5	0.00100464	461066	103941070	ukb-b-20261	Ever smoked || id:ukb-b-20261	TRUE	reported	igd	2	TRUE	NA	32.9752
26	rs1373178	G	T	G	T	-0.00624613	0.029685	0.594204	NA	FALSE	FALSE	FALSE	FQczJb	52441441	0.420807	0.0368748	outcome	TRUE	reported	textfile	1.2e-09	18	0.00102739	461066	49967811	ukb-b-20261	Ever smoked || id:ukb-b-20261	TRUE	reported	igd	2	TRUE	NA	36.9617
27	rs150294	G	A	G	A	-0.00755197	0.0346977	0.401317	NA	FALSE	FALSE	FALSE	FQczJb	89387917	0.332375	0.0357952	outcome	TRUE	reported	textfile	2.1e-13	15	0.00102857	461066	89931148	ukb-b-20261	Ever smoked || id:ukb-b-20261	TRUE	reported	igd	2	TRUE	NA	53.9079
28	rs1549212	T	C	T	C	-0.00662977	0.0771806	0.626251	NA	FALSE	FALSE	FALSE	FQczJb	167569717	0.0392022	0.0374289	outcome	TRUE	reported	textfile	1.8e-10	5	0.00103902	461066	166996722	ukb-b-20261	Ever smoked || id:ukb-b-20261	TRUE	reported	igd	2	TRUE	NA	40.7145
29	rs1718705	C	G	C	G	0.00646178	0.0106272	0.317331	NA	FALSE	TRUE	TRUE	FQczJb	61837979	0.784013	0.038772	outcome	TRUE	reported	textfile	2.5e-09	3	0.00108421	461066	61823653	ukb-b-20261	Ever smoked || id:ukb-b-20261	TRUE	reported	igd	2	FALSE	NA
30	rs17584022	A	G	A	G	-0.00659301	-0.0677946	0.288018	NA	FALSE	FALSE	FALSE	FQczJb	59423177	0.0836797	0.0391938	outcome	TRUE	reported	textfile	2.7e-09	11	0.00110867	461066	59190650	ukb-b-20261	Ever smoked || id:ukb-b-20261	TRUE	reported	igd	2	TRUE	NA	35.3641
31	rs1876066	C	T	C	T	-0.00569426	-0.0206844	0.497781	NA	FALSE	FALSE	FALSE	FQczJb	9998811	0.567911	0.0362166	outcome	TRUE	reported	textfile	1.9e-08	10	0.00101351	461066	10040774	ukb-b-20261	Ever smoked || id:ukb-b-20261	TRUE	reported	igd	2	TRUE	NA	31.5659
32	rs1899896	T	C	T	C	0.00723263	0.0460033	0.297037	NA	FALSE	FALSE	FALSE	FQczJb	92188808	0.25391	0.0403218	outcome	TRUE	reported	textfile	5.5e-11	8	0.00110301	461066	93201036	ukb-b-20261	Ever smoked || id:ukb-b-20261	TRUE	reported	igd	2	TRUE	NA	42.9965
33	rs2155292	G	A	G	A	0.0147459	0.0496262	0.387722	NA	FALSE	FALSE	FALSE	FQczJb	113040061	0.179173	0.0369434	outcome	TRUE	reported	textfile	2e-46	11	0.00103067	461066	112910783	ukb-b-20261	Ever smoked || id:ukb-b-20261	TRUE	reported	igd	2	TRUE	NA	204.693
34	rs2175207	G	A	G	A	0.00760405	-0.0083693	0.159486	NA	FALSE	FALSE	FALSE	FQczJb	85597981	0.847889	0.0436326	outcome	TRUE	reported	textfile	2.9e-08	10	0.00137126	461066	87357738	ukb-b-20261	Ever smoked || id:ukb-b-20261	TRUE	reported	igd	2	TRUE	NA	30.7504
35	rs2183573	G	A	G	A	-0.0058352	0.0148172	0.572269	NA	FALSE	FALSE	FALSE	FQczJb	39202379	0.699665	0.0384092	outcome	TRUE	reported	textfile	9.2e-09	21	0.00101582	461066	40574305	ukb-b-20261	Ever smoked || id:ukb-b-20261	TRUE	reported	igd	2	TRUE	NA	32.9973
36	rs2516436	G	C	G	C	-0.00572808	0.049721	0.527401	NA	FALSE	TRUE	TRUE	FQczJb	31452100	0.161041	0.035475	outcome	TRUE	reported	textfile	1.2e-08	6	0.00100531	461066	31419877	ukb-b-20261	Ever smoked || id:ukb-b-20261	TRUE	reported	igd	2	FALSE	NA
37	rs28809490	A	G	A	G	-0.00633021	0.0590775	0.309077	NA	FALSE	FALSE	FALSE	FQczJb	46018163	0.155915	0.0416349	outcome	TRUE	reported	textfile	5.9e-09	22	0.00108783	461066	46414043	ukb-b-20261	Ever smoked || id:ukb-b-20261	TRUE	reported	igd	2	TRUE	NA	33.8621
38	rs303753	A	G	A	G	-0.00607647	-0.0312274	0.346408	NA	FALSE	FALSE	FALSE	FQczJb	23494958	0.402749	0.037321	outcome	TRUE	reported	textfile	1.1e-08	18	0.00106424	461066	21074922	ukb-b-20261	Ever smoked || id:ukb-b-20261	TRUE	reported	igd	2	TRUE	NA	32.6004
39	rs35498642	T	C	T	C	-0.00624463	-0.0443112	0.392512	NA	FALSE	FALSE	FALSE	FQczJb	85879484	0.220876	0.036196	outcome	TRUE	reported	textfile	1.3e-09	3	0.00102836	461066	85928634	ukb-b-20261	Ever smoked || id:ukb-b-20261	TRUE	reported	igd	2	TRUE	NA	36.8742
40	rs35892365	T	C	T	C	-0.00670967	0.0606027	0.243677	NA	FALSE	FALSE	FALSE	FQczJb	26423169	0.100729	0.036923	outcome	TRUE	reported	textfile	2e-08	8	0.00119592	461066	26280685	ukb-b-20261	Ever smoked || id:ukb-b-20261	TRUE	reported	igd	2	TRUE	NA	31.4773
41	rs3783177	G	T	G	T	-0.00728636	-0.075031	0.238285	NA	FALSE	FALSE	FALSE	FQczJb	100499106	0.0799816	0.0428554	outcome	TRUE	reported	textfile	7.3e-10	13	0.00118308	461066	101151360	ukb-b-20261	Ever smoked || id:ukb-b-20261	TRUE	reported	igd	2	TRUE	NA	37.9309
42	rs3790286	C	T	C	T	0.00559103	0.0363789	0.542753	NA	FALSE	FALSE	FALSE	FQczJb	19675294	0.309775	0.0358168	outcome	TRUE	reported	textfile	3.4e-08	20	0.00101284	461066	19655938	ukb-b-20261	Ever smoked || id:ukb-b-20261	TRUE	reported	igd	2	TRUE	NA	30.4721
43	rs41513151	A	G	A	G	0.00725566	-0.0037106	0.216228	NA	FALSE	FALSE	FALSE	FQczJb	122322755	0.933143	0.0442308	outcome	TRUE	reported	textfile	2.8e-09	7	0.00122102	461066	121962809	ukb-b-20261	Ever smoked || id:ukb-b-20261	TRUE	reported	igd	2	TRUE	NA	35.3109
44	rs4422110	T	C	T	C	-0.00884447	0.0286055	0.534619	NA	FALSE	FALSE	FALSE	FQczJb	145357330	0.42437	0.0358078	outcome	TRUE	reported	textfile	1.5e-18	2	0.00100653	461066	146114898	ukb-b-20261	Ever smoked || id:ukb-b-20261	TRUE	reported	igd	2	TRUE	NA	77.213
45	rs465646	A	G	A	G	-0.0117393	0.0680776	0.84077	NA	FALSE	FALSE	FALSE	FQczJb	111299555	0.127328	0.0446491	outcome	TRUE	reported	textfile	1.3e-17	6	0.0013743	461066	111620758	ukb-b-20261	Ever smoked || id:ukb-b-20261	TRUE	reported	igd	2	TRUE	NA	72.9661
46	rs4680392	C	T	C	T	0.00615747	0.0141869	0.673873	NA	FALSE	FALSE	FALSE	FQczJb	157686540	0.712376	0.0384815	outcome	TRUE	reported	textfile	9.6e-09	3	0.00107329	461066	157404329	ukb-b-20261	Ever smoked || id:ukb-b-20261	TRUE	reported	igd	2	TRUE	NA	32.9132
47	rs4856598	C	A	C	A	-0.00839393	-0.053581	0.62769	NA	FALSE	FALSE	FALSE	FQczJb	85601640	0.175181	0.0395215	outcome	TRUE	reported	textfile	1.2e-15	3	0.00104871	461066	85650790	ukb-b-20261	Ever smoked || id:ukb-b-20261	TRUE	reported	igd	2	TRUE	NA	64.0649
48	rs528301	A	G	A	G	0.00759775	0.0932101	0.554847	NA	FALSE	FALSE	FALSE	FQczJb	44927769	0.0118296	0.0370295	outcome	TRUE	reported	textfile	5.1e-14	2	0.00100892	461066	45154908	ukb-b-20261	Ever smoked || id:ukb-b-20261	TRUE	reported	igd	2	TRUE	NA	56.7096
49	rs529206	T	C	T	C	-0.00585495	-0.040371	0.589177	NA	FALSE	FALSE	FALSE	FQczJb	132343566	0.266444	0.0363281	outcome	TRUE	reported	textfile	1.4e-08	11	0.00103212	461066	132213460	ukb-b-20261	Ever smoked || id:ukb-b-20261	TRUE	reported	igd	2	TRUE	NA	32.18
50	rs55864295	G	A	G	A	-0.00737455	0.0139449	0.185129	NA	FALSE	FALSE	FALSE	FQczJb	69647083	0.761353	0.0459159	outcome	TRUE	reported	textfile	1.1e-08	4	0.00129114	461066	70512801	ukb-b-20261	Ever smoked || id:ukb-b-20261	TRUE	reported	igd	2	TRUE	NA	32.623
51	rs56166763	C	G	T	G	-0.00582081	-1.27843	0.368511	NA	TRUE	TRUE	TRUE	FQczJb	140022015	0.247413	1.10528	outcome	TRUE	reported	textfile	2.3e-08	4	0.00104103	461066	140943169	ukb-b-20261	Ever smoked || id:ukb-b-20261	TRUE	reported	igd	2	FALSE	NA
52	rs58400863	A	G	A	G	-0.00632706	0.0673205	0.341099	NA	FALSE	FALSE	FALSE	FQczJb	31182862	0.0715155	0.0373548	outcome	TRUE	reported	textfile	2.7e-09	4	0.00106405	461066	31184484	ukb-b-20261	Ever smoked || id:ukb-b-20261	TRUE	reported	igd	2	TRUE	NA	35.3574
53	rs61785503	T	C	T	C	0.00704819	-0.065513	0.23512	NA	FALSE	FALSE	FALSE	FQczJb	49992771	0.127444	0.0429803	outcome	TRUE	reported	textfile	2.5e-09	1	0.00118258	461066	50458443	ukb-b-20261	Ever smoked || id:ukb-b-20261	TRUE	reported	igd	2	TRUE	NA	35.5217
54	rs6265	T	C	T	C	-0.00837849	-0.0100173	0.18847	NA	FALSE	FALSE	FALSE	FQczJb	27658369	0.838341	0.0491002	outcome	TRUE	reported	textfile	6.7e-11	11	0.00128362	461066	27679916	ukb-b-20261	Ever smoked || id:ukb-b-20261	TRUE	reported	igd	2	TRUE	NA	42.6048
55	rs6438208	A	G	A	G	-0.00655943	-0.0382406	0.25141	NA	FALSE	FALSE	FALSE	FQczJb	114451425	0.340819	0.0401457	outcome	TRUE	reported	textfile	4.8e-08	3	0.00120129	461066	114170272	ukb-b-20261	Ever smoked || id:ukb-b-20261	TRUE	reported	igd	2	TRUE	NA	29.8151
56	rs6499595	C	G	C	G	-0.00654215	-0.0199362	0.397268	NA	FALSE	TRUE	TRUE	FQczJb	72900544	0.592004	0.037199	outcome	TRUE	reported	textfile	1.8e-10	16	0.00102622	461066	72934443	ukb-b-20261	Ever smoked || id:ukb-b-20261	TRUE	reported	igd	2	FALSE	NA
57	rs67716713	A	C	A	C	-0.00728581	-0.0499713	0.488327	NA	FALSE	FALSE	FALSE	FQczJb	103651114	0.159246	0.0355008	outcome	TRUE	reported	textfile	4e-13	2	0.00100396	461066	104267572	ukb-b-20261	Ever smoked || id:ukb-b-20261	TRUE	reported	igd	2	TRUE	NA	52.6651
58	rs7014143	C	A	C	A	0.00602856	-0.0665568	0.586417	NA	FALSE	FALSE	FALSE	FQczJb	21730485	0.0671352	0.0363547	outcome	TRUE	reported	textfile	2.4e-08	8	0.00108012	461066	21587997	ukb-b-20261	Ever smoked || id:ukb-b-20261	TRUE	reported	igd	2	TRUE	NA	31.1518
59	rs7024687	G	A	G	A	-0.00582717	-0.0584364	0.522154	NA	FALSE	FALSE	FALSE	FQczJb	3174579	0.109149	0.0364765	outcome	TRUE	reported	textfile	1e-08	9	0.00101691	461066	3174579	ukb-b-20261	Ever smoked || id:ukb-b-20261	TRUE	reported	igd	2	TRUE	NA	32.836
60	rs71580759	C	T	C	T	-0.00681164	0.018451	0.222323	NA	FALSE	FALSE	FALSE	FQczJb	88474306	0.657071	0.0415599	outcome	TRUE	reported	textfile	1.7e-08	5	0.00120836	461066	87770123	ukb-b-20261	Ever smoked || id:ukb-b-20261	TRUE	reported	igd	2	TRUE	NA	31.7768
61	rs7162423	T	C	T	C	-0.00561656	-0.0531433	0.444196	NA	FALSE	FALSE	FALSE	FQczJb	73760415	0.13769	0.0358	outcome	TRUE	reported	textfile	2.7e-08	15	0.00101048	461066	74052756	ukb-b-20261	Ever smoked || id:ukb-b-20261	TRUE	reported	igd	2	TRUE	NA	30.8948
62	rs7216173	T	A	T	A	-0.00718666	-0.0557872	0.781979	NA	FALSE	TRUE	TRUE	FQczJb	53814044	0.234735	0.0469491	outcome	TRUE	reported	textfile	5.6e-09	17	0.00123277	461066	51891405	ukb-b-20261	Ever smoked || id:ukb-b-20261	TRUE	reported	igd	2	FALSE	NA
63	rs72706955	T	C	T	C	-0.00770884	-0.0249322	0.150042	NA	FALSE	FALSE	FALSE	FQczJb	23818918	0.555522	0.0422934	outcome	TRUE	reported	textfile	4.2e-08	9	0.00140594	461066	23818916	ukb-b-20261	Ever smoked || id:ukb-b-20261	TRUE	reported	igd	2	TRUE	NA	30.0638
64	rs73058737	T	G	T	G	0.00615596	0.0515551	0.288033	NA	FALSE	FALSE	FALSE	FQczJb	34490534	0.179196	0.0383813	outcome	TRUE	reported	textfile	3.3e-08	3	0.00111382	461066	34532026	ukb-b-20261	Ever smoked || id:ukb-b-20261	TRUE	reported	igd	2	TRUE	NA	30.5465
65	rs7572027	T	C	T	C	0.00709608	0.00228693	0.81255	NA	FALSE	FALSE	FALSE	FQczJb	225421293	0.962071	0.0480908	outcome	TRUE	reported	textfile	3.4e-08	2	0.00128534	461066	226286009	ukb-b-20261	Ever smoked || id:ukb-b-20261	TRUE	reported	igd	2	TRUE	NA	30.479
66	rs7585579	G	C	G	C	0.00647236	0.0778955	0.492074	NA	FALSE	TRUE	TRUE	FQczJb	59797722	0.0288715	0.0356463	outcome	TRUE	reported	textfile	1.8e-10	2	0.00101421	461066	60024857	ukb-b-20261	Ever smoked || id:ukb-b-20261	TRUE	reported	igd	2	FALSE	NA
67	rs75919030	C	T	C	T	-0.0067996	-0.0849997	0.262188	NA	FALSE	FALSE	FALSE	FQczJb	52115837	0.0363379	0.0406089	outcome	TRUE	reported	textfile	2.9e-09	17	0.00114564	461066	50193197	ukb-b-20261	Ever smoked || id:ukb-b-20261	TRUE	reported	igd	2	TRUE	NA	35.2266
68	rs763053	C	T	C	T	-0.00842129	-0.0364967	0.225654	NA	FALSE	FALSE	FALSE	FQczJb	685921	0.327405	0.037266	outcome	TRUE	reported	textfile	2.9e-12	16	0.00120641	461066	735921	ukb-b-20261	Ever smoked || id:ukb-b-20261	TRUE	reported	igd	2	TRUE	NA	48.7267
69	rs7758291	C	A	C	A	0.00602251	0.0406683	0.684258	NA	FALSE	FALSE	FALSE	FQczJb	129024901	0.302648	0.0394543	outcome	TRUE	reported	textfile	2.4e-08	6	0.0010797	461066	129346046	ukb-b-20261	Ever smoked || id:ukb-b-20261	TRUE	reported	igd	2	TRUE	NA	31.1135
70	rs77878475	A	T	A	T	-0.0116695	-0.0742667	0.084235	NA	FALSE	TRUE	TRUE	FQczJb	17964691	0.221534	0.0607519	outcome	TRUE	reported	textfile	4.9e-10	16	0.00187524	461066	18058548	ukb-b-20261	Ever smoked || id:ukb-b-20261	TRUE	reported	igd	2	FALSE	NA
71	rs7870475	C	T	C	T	0.00565884	0.0350757	0.475284	NA	FALSE	FALSE	FALSE	FQczJb	125371755	0.325017	0.0356388	outcome	TRUE	reported	textfile	1.8e-08	9	0.00100528	461066	128134034	ukb-b-20261	Ever smoked || id:ukb-b-20261	TRUE	reported	igd	2	TRUE	NA	31.687
72	rs7901348	G	T	G	T	-0.00602763	0.0171568	0.551902	NA	FALSE	FALSE	FALSE	FQczJb	61919522	0.629709	0.035585	outcome	TRUE	reported	textfile	3.1e-09	10	0.00101703	461066	63679281	ukb-b-20261	Ever smoked || id:ukb-b-20261	TRUE	reported	igd	2	TRUE	NA	35.1258
73	rs7969559	G	A	G	A	-0.0062217	-0.0164924	0.720249	NA	FALSE	FALSE	FALSE	FQczJb	69261387	0.656227	0.0370508	outcome	TRUE	reported	textfile	2.6e-08	12	0.00111792	461066	69655167	ukb-b-20261	Ever smoked || id:ukb-b-20261	TRUE	reported	igd	2	TRUE	NA	30.974
74	rs899632	C	T	C	T	-0.00702938	-0.0250456	0.389049	NA	FALSE	FALSE	FALSE	FQczJb	56883181	0.499637	0.0371012	outcome	TRUE	reported	textfile	9.9e-12	4	0.00103262	461066	57749347	ukb-b-20261	Ever smoked || id:ukb-b-20261	TRUE	reported	igd	2	TRUE	NA	46.3397
75	rs904592	T	C	T	C	0.00569212	0.00390856	0.482639	NA	FALSE	FALSE	FALSE	FQczJb	25151611	0.914398	0.0363609	outcome	TRUE	reported	textfile	1.9e-08	3	0.00101322	461066	25193102	ukb-b-20261	Ever smoked || id:ukb-b-20261	TRUE	reported	igd	2	TRUE	NA	31.5603
76	rs905871	G	A	G	A	-0.00583757	-0.0366086	0.339517	NA	FALSE	FALSE	FALSE	FQczJb	4640055	0.337196	0.038145	outcome	TRUE	reported	textfile	3.7e-08	11	0.00106085	461066	4661285	ukb-b-20261	Ever smoked || id:ukb-b-20261	TRUE	reported	igd	2	TRUE	NA	30.28
77	rs9375371	A	G	A	G	0.00706813	-0.010313	0.269366	NA	FALSE	FALSE	FALSE	FQczJb	98303804	0.785001	0.0378032	outcome	TRUE	reported	textfile	4.6e-10	6	0.00113438	461066	98751680	ukb-b-20261	Ever smoked || id:ukb-b-20261	TRUE	reported	igd	2	TRUE	NA	38.8233
78	rs9423279	G	C	G	C	-0.00627277	0.0377608	0.656563	NA	FALSE	TRUE	TRUE	FQczJb	123920903	0.299688	0.0364099	outcome	TRUE	reported	textfile	5.9e-09	10	0.00107762	461066	125680419	ukb-b-20261	Ever smoked || id:ukb-b-20261	TRUE	reported	igd	2	FALSE	NA
79	rs9597810	G	C	G	C	-0.00587358	0.0114171	0.327261	NA	FALSE	TRUE	TRUE	FQczJb	58690390	0.763512	0.0379465	outcome	TRUE	reported	textfile	4.3e-08	13	0.0010721	461066	59264524	ukb-b-20261	Ever smoked || id:ukb-b-20261	TRUE	reported	igd	2	FALSE	NA
80	rs9835772	T	A	T	A	0.00656167	-0.0177276	0.243671	NA	FALSE	TRUE	TRUE	FQczJb	85716875	0.675313	0.0423228	outcome	TRUE	reported	textfile	2e-08	3	0.0011694	461066	85766025	ukb-b-20261	Ever smoked || id:ukb-b-20261	TRUE	reported	igd	2	FALSE	NA
81	rs9845144	A	G	A	G	0.0065577	-0.0635728	0.272671	NA	FALSE	FALSE	FALSE	FQczJb	184338928	0.173514	0.0467104	outcome	TRUE	reported	textfile	8.8e-09	3	0.00114003	461066	184056716	ukb-b-20261	Ever smoked || id:ukb-b-20261	TRUE	reported	igd	2	TRUE	NA	33.088

## Sheet: Pack years of smoking
	SNP	effect_allele.exposure	other_allele.exposure	effect_allele.outcome	other_allele.outcome	beta.exposure	beta.outcome	eaf.exposure	eaf.outcome	remove	palindromic	ambiguous	id.outcome	pos.outcome	pval.outcome	se.outcome	outcome	mr_keep.outcome	pval_origin.outcome	data_source.outcome	pos.exposure	pval.exposure	samplesize.exposure	chr.exposure	se.exposure	id.exposure	exposure	mr_keep.exposure	pval_origin.exposure	data_source.exposure	action	mr_keep	samplesize.outcome	F value
1	rs10226228	G	A	G	A	0.02661	0.0167117	0.374432	NA	FALSE	FALSE	FALSE	V0mou5	32276001	0.670928	0.0393334	outcome	TRUE	reported	textfile	32315613	1.5e-13	142387	7	0.00360341	ukb-b-10831	Pack years of smoking || id:ukb-b-10831	TRUE	reported	igd	2	TRUE	NA	54.5334
2	rs2026174	T	C	T	C	0.0227741	-0.0663011	0.50966	NA	FALSE	FALSE	FALSE	V0mou5	111527606	0.0636927	0.0357549	outcome	TRUE	reported	textfile	112179953	5.9e-11	142387	13	0.00347892	ukb-b-10831	Pack years of smoking || id:ukb-b-10831	TRUE	reported	igd	2	TRUE	NA	42.8542
3	rs2316205	C	T	C	T	0.02611	-0.0129362	0.493886	NA	FALSE	FALSE	FALSE	V0mou5	40840863	0.72026	0.0361233	outcome	TRUE	reported	textfile	41346768	7.2e-14	142387	19	0.00348911	ukb-b-10831	Pack years of smoking || id:ukb-b-10831	TRUE	reported	igd	2	TRUE	NA	55.9995
4	rs3025360	A	G	A	G	0.0468273	0.13534	0.118495	NA	FALSE	FALSE	FALSE	V0mou5	133616083	0.147998	0.0935549	outcome	TRUE	reported	textfile	136481205	3.7e-18	142387	9	0.00539032	ukb-b-10831	Pack years of smoking || id:ukb-b-10831	TRUE	reported	igd	2	TRUE	NA	75.4691
5	rs45497800	T	C	T	C	0.0428018	0.0011441	0.08757	NA	FALSE	FALSE	FALSE	V0mou5	63360481	0.982057	0.0508716	outcome	TRUE	reported	textfile	61991833	6.8e-12	142387	20	0.00623775	ukb-b-10831	Pack years of smoking || id:ukb-b-10831	TRUE	reported	igd	2	TRUE	NA	47.0834
6	rs4900590	T	C	T	C	0.0221113	-0.0284607	0.327769	NA	FALSE	FALSE	FALSE	V0mou5	103680084	0.429789	0.0360465	outcome	TRUE	reported	textfile	104146421	2.5e-09	142387	14	0.00370877	ukb-b-10831	Pack years of smoking || id:ukb-b-10831	TRUE	reported	igd	2	TRUE	NA	35.5442
7	rs6987704	C	T	C	T	0.0261125	0.00657238	0.795734	NA	FALSE	FALSE	FALSE	V0mou5	42692480	0.881189	0.0439734	outcome	TRUE	reported	textfile	42547623	1.4e-09	142387	8	0.00431478	ukb-b-10831	Pack years of smoking || id:ukb-b-10831	TRUE	reported	igd	2	TRUE	NA	36.6252
8	rs7581162	A	T	A	T	0.0198406	0.0254899	0.436724	NA	FALSE	TRUE	TRUE	V0mou5	60477349	0.475113	0.0356908	outcome	TRUE	reported	textfile	60704484	1.9e-08	142387	2	0.00353145	ukb-b-10831	Pack years of smoking || id:ukb-b-10831	TRUE	reported	igd	2	FALSE	NA
9	rs7933830	T	C	T	C	0.0211515	-0.0231589	0.316784	NA	FALSE	FALSE	FALSE	V0mou5	16355573	0.57746	0.0415707	outcome	TRUE	reported	textfile	16377119	1.9e-08	142387	11	0.00376518	ukb-b-10831	Pack years of smoking || id:ukb-b-10831	TRUE	reported	igd	2	TRUE	NA	31.5581
10	rs8042849	T	C	T	C	-0.0684278	0.0455023	0.651073	NA	FALSE	FALSE	FALSE	V0mou5	78525587	0.220236	0.0371175	outcome	TRUE	reported	textfile	78817929	2.1e-78	142387	15	0.00365024	ukb-b-10831	Pack years of smoking || id:ukb-b-10831	TRUE	reported	igd	2	TRUE	NA	351.417
11	rs9358909	C	G	C	G	-0.0299401	-0.0295573	0.183508	NA	FALSE	TRUE	TRUE	V0mou5	26153317	0.52812	0.0468511	outcome	TRUE	reported	textfile	26153545	2.5e-11	142387	6	0.00448711	ukb-b-10831	Pack years of smoking || id:ukb-b-10831	TRUE	reported	igd	2	FALSE	NA

## Sheet: Age Of Smoking Initiation
	SNP	effect_allele.exposure	other_allele.exposure	effect_allele.outcome	other_allele.outcome	beta.exposure	beta.outcome	eaf.exposure	eaf.outcome	remove	palindromic	ambiguous	id.outcome	pos.outcome	pval.outcome	se.outcome	outcome	mr_keep.outcome	pval_origin.outcome	data_source.outcome	chr.exposure	pos.exposure	se.exposure	pval.exposure	samplesize.exposure	id.exposure	exposure	mr_keep.exposure	pval_origin.exposure	data_source.exposure	action	mr_keep	samplesize.outcome	F value
1	rs10200107	A	G	A	G	-0.0195583	-0.0117509	0.558	NA	FALSE	FALSE	FALSE	hokqGB	63386409	0.74939	0.0367855	outcome	TRUE	reported	textfile	2	63613544	0.00277709	1.84e-12	257349	ieu-b-24	Age Of Smoking Initiation || id:ieu-b-24	TRUE	reported	igd	2	TRUE	NA	49.6001
2	rs11780471	A	G	A	G	0.0378504	-0.0372184	0.0644	NA	FALSE	FALSE	FALSE	hokqGB	27487202	0.605404	0.0720384	outcome	TRUE	reported	textfile	8	27344719	0.00580598	7e-11	252818	ieu-b-24	Age Of Smoking Initiation || id:ieu-b-24	TRUE	reported	igd	2	TRUE	NA	42.5001
3	rs11915747	G	C	G	C	0.0209896	-0.0135409	0.354	NA	FALSE	TRUE	TRUE	hokqGB	85649890	0.71016	0.0364354	outcome	TRUE	reported	textfile	3	85699040	0.00289134	3.83e-13	258249	ieu-b-24	Age Of Smoking Initiation || id:ieu-b-24	TRUE	reported	igd	2	FALSE	NA
4	rs140485736	A	G	A	G	0.0654532	0.0963985	0.0131	NA	FALSE	FALSE	FALSE	hokqGB	75067927	0.51336	0.147485	outcome	TRUE	reported	textfile	15	75360268	0.0115346	1.41e-08	221509	ieu-b-24	Age Of Smoking Initiation || id:ieu-b-24	TRUE	reported	igd	2	TRUE	NA	32.2001
5	rs319748	A	G	A	G	-0.0170339	-0.0394975	0.711	NA	FALSE	FALSE	FALSE	hokqGB	33227515	0.324258	0.0400687	outcome	TRUE	reported	textfile	17	31554533	0.0030743	3.08e-08	260875	ieu-b-24	Age Of Smoking Initiation || id:ieu-b-24	TRUE	reported	igd	2	TRUE	NA	30.6998
6	rs624833	G	T	G	T	0.0172945	-0.0178561	0.309	NA	FALSE	FALSE	FALSE	hokqGB	2879529	0.631305	0.0372086	outcome	TRUE	reported	textfile	4	2881256	0.00300603	8.61e-09	260302	ieu-b-24	Age Of Smoking Initiation || id:ieu-b-24	TRUE	reported	igd	2	TRUE	NA	33.1001

## Sheet: Smoking status Never
	SNP	effect_allele.exposure	other_allele.exposure	effect_allele.outcome	other_allele.outcome	beta.exposure	beta.outcome	eaf.exposure	eaf.outcome	remove	palindromic	ambiguous	id.outcome	pos.outcome	pval.outcome	se.outcome	outcome	mr_keep.outcome	pval_origin.outcome	data_source.outcome	chr.exposure	samplesize.exposure	se.exposure	pos.exposure	pval.exposure	id.exposure	exposure	mr_keep.exposure	pval_origin.exposure	data_source.exposure	action	mr_keep	samplesize.outcome	F value
1	rs10173733	C	G	C	G	-0.00651484	0.0336025	0.403024	NA	FALSE	TRUE	TRUE	S3CdnS	51172893	0.360071	0.0367148	outcome	TRUE	reported	textfile	2	359706	0.00118349	51400031	3.7e-08	ukb-d-20116_0	Smoking status: Never || id:ukb-d-20116_0	TRUE	reported	igd	2	FALSE	NA
2	rs10193706	C	A	C	A	-0.0117667	-0.0357011	0.52527	NA	FALSE	FALSE	FALSE	S3CdnS	145558751	0.348502	0.0380812	outcome	TRUE	reported	textfile	2	359706	0.00116951	146316319	8.25e-24	ukb-d-20116_0	Smoking status: Never || id:ukb-d-20116_0	TRUE	reported	igd	2	TRUE	NA	101.228
3	rs10233018	G	A	G	A	-0.00765512	-0.00990038	0.504194	NA	FALSE	FALSE	FALSE	S3CdnS	117883655	0.785096	0.0363074	outcome	TRUE	reported	textfile	7	359706	0.00116273	117523709	4.59e-11	ukb-d-20116_0	Smoking status: Never || id:ukb-d-20116_0	TRUE	reported	igd	2	TRUE	NA	43.3457
4	rs1029986	T	C	T	C	-0.00702078	-0.0425222	0.584921	NA	FALSE	FALSE	FALSE	S3CdnS	60299682	0.253295	0.0372224	outcome	TRUE	reported	textfile	2	359706	0.00119529	60526817	4.27e-09	ukb-d-20116_0	Smoking status: Never || id:ukb-d-20116_0	TRUE	reported	igd	2	TRUE	NA	34.5004
5	rs10774625	G	A	G	A	0.00748682	-0.142157	0.504146	NA	FALSE	FALSE	FALSE	S3CdnS	111472415	5.69e-05	0.0353154	outcome	TRUE	reported	textfile	12	359706	0.00116086	111910219	1.12e-10	ukb-d-20116_0	Smoking status: Never || id:ukb-d-20116_0	TRUE	reported	igd	2	TRUE	NA	41.5944
6	rs10813628	C	T	C	T	-0.00687611	0.060096	0.515133	NA	FALSE	FALSE	FALSE	S3CdnS	3176796	0.0969817	0.0362098	outcome	TRUE	reported	textfile	9	359706	0.00116854	3176796	4e-09	ukb-d-20116_0	Smoking status: Never || id:ukb-d-20116_0	TRUE	reported	igd	2	TRUE	NA	34.6257
7	rs10897561	C	T	C	T	-0.00669175	0.062047	0.356457	NA	FALSE	FALSE	FALSE	S3CdnS	80187616	0.0866423	0.0362132	outcome	TRUE	reported	textfile	11	359706	0.0012233	79898660	4.5e-08	ukb-d-20116_0	Smoking status: Never || id:ukb-d-20116_0	TRUE	reported	igd	2	TRUE	NA	29.9236
8	rs10905461	C	T	C	T	0.00727309	0.00967165	0.744192	NA	FALSE	FALSE	FALSE	S3CdnS	8761588	0.841952	0.0485045	outcome	TRUE	reported	textfile	10	359706	0.00133206	8803551	4.76e-08	ukb-d-20116_0	Smoking status: Never || id:ukb-d-20116_0	TRUE	reported	igd	2	TRUE	NA	29.8119
9	rs10914684	A	G	A	G	0.00773564	0.015652	0.323978	NA	FALSE	FALSE	FALSE	S3CdnS	33329971	0.676785	0.0375481	outcome	TRUE	reported	textfile	1	359706	0.00124102	33795572	4.57e-10	ukb-d-20116_0	Smoking status: Never || id:ukb-d-20116_0	TRUE	reported	igd	2	TRUE	NA	38.8539
10	rs10956808	G	T	G	T	0.00762466	-0.100647	0.422245	NA	FALSE	FALSE	FALSE	S3CdnS	91763144	0.0042841	0.0352351	outcome	TRUE	reported	textfile	8	359706	0.00117999	92775372	1.04e-10	ukb-d-20116_0	Smoking status: Never || id:ukb-d-20116_0	TRUE	reported	igd	2	TRUE	NA	41.7527
11	rs11103667	T	C	T	C	-0.00860468	0.0397503	0.19203	NA	FALSE	FALSE	FALSE	S3CdnS	135086514	0.408542	0.0480969	outcome	TRUE	reported	textfile	9	359706	0.00148601	137978360	7.03e-09	ukb-d-20116_0	Smoking status: Never || id:ukb-d-20116_0	TRUE	reported	igd	2	TRUE	NA	33.5294
12	rs11127913	C	T	C	T	0.00818013	-0.0404483	0.390179	NA	FALSE	FALSE	FALSE	S3CdnS	85937958	0.265572	0.0363313	outcome	TRUE	reported	textfile	3	359706	0.00118974	85987108	6.18e-12	ukb-d-20116_0	Smoking status: Never || id:ukb-d-20116_0	TRUE	reported	igd	2	TRUE	NA	47.2733
13	rs11611651	A	G	A	G	-0.0119868	0.101587	0.0877105	NA	FALSE	FALSE	FALSE	S3CdnS	132804204	0.230241	0.0846744	outcome	TRUE	reported	textfile	12	359706	0.00205187	133380790	5.17e-09	ukb-d-20116_0	Smoking status: Never || id:ukb-d-20116_0	TRUE	reported	igd	2	TRUE	NA	34.1277
14	rs11631530	T	C	T	C	-0.00998634	0.00775536	0.118063	NA	FALSE	FALSE	FALSE	S3CdnS	51808018	0.877393	0.0502696	outcome	TRUE	reported	textfile	15	359706	0.0017975	52100215	2.77e-08	ukb-d-20116_0	Smoking status: Never || id:ukb-d-20116_0	TRUE	reported	igd	2	TRUE	NA	30.8656
15	rs11646575	A	G	A	G	-0.00824462	-0.0373764	0.438738	NA	FALSE	FALSE	FALSE	S3CdnS	69533878	0.298609	0.0359589	outcome	TRUE	reported	textfile	16	359706	0.00117201	69567781	2e-12	ukb-d-20116_0	Smoking status: Never || id:ukb-d-20116_0	TRUE	reported	igd	2	TRUE	NA	49.4856
16	rs11693702	A	T	A	T	-0.00802543	0.0424992	0.466348	NA	FALSE	TRUE	TRUE	S3CdnS	161945674	0.252421	0.0371339	outcome	TRUE	reported	textfile	2	359706	0.00116619	162802184	5.92e-12	ukb-d-20116_0	Smoking status: Never || id:ukb-d-20116_0	TRUE	reported	igd	2	FALSE	NA
17	rs117435980	C	G	C	G	-0.00920368	-0.0243117	0.163387	NA	FALSE	TRUE	TRUE	S3CdnS	38268290	0.570779	0.042885	outcome	TRUE	reported	textfile	9	359706	0.00157416	38268287	5.02e-09	ukb-d-20116_0	Smoking status: Never || id:ukb-d-20116_0	TRUE	reported	igd	2	FALSE	NA
18	rs12042107	C	T	C	T	0.00717593	-0.0140197	0.549855	NA	FALSE	FALSE	FALSE	S3CdnS	90730619	0.702182	0.0366648	outcome	TRUE	reported	textfile	1	359706	0.00116969	91196176	8.53e-10	ukb-d-20116_0	Smoking status: Never || id:ukb-d-20116_0	TRUE	reported	igd	2	TRUE	NA	37.637
19	rs12450028	T	C	T	C	-0.00706256	-0.0140399	0.34473	NA	FALSE	FALSE	FALSE	S3CdnS	2304131	0.708352	0.0375326	outcome	TRUE	reported	textfile	17	359706	0.00122117	2207425	7.32e-09	ukb-d-20116_0	Smoking status: Never || id:ukb-d-20116_0	TRUE	reported	igd	2	TRUE	NA	33.4481
20	rs12479064	T	C	T	C	-0.00803624	0.0982583	0.208302	NA	FALSE	FALSE	FALSE	S3CdnS	99429576	0.0388768	0.0475715	outcome	TRUE	reported	textfile	2	359706	0.00146761	100046038	4.36e-08	ukb-d-20116_0	Smoking status: Never || id:ukb-d-20116_0	TRUE	reported	igd	2	TRUE	NA	29.9836
21	rs12487411	A	G	A	G	0.00750479	-0.0587384	0.472062	NA	FALSE	FALSE	FALSE	S3CdnS	34380678	0.0989031	0.0355948	outcome	TRUE	reported	textfile	3	359706	0.00116511	34422170	1.19e-10	ukb-d-20116_0	Smoking status: Never || id:ukb-d-20116_0	TRUE	reported	igd	2	TRUE	NA	41.49
22	rs12608052	T	C	T	C	0.00675418	-0.0340982	0.51967	NA	FALSE	FALSE	FALSE	S3CdnS	52276790	0.338571	0.0356306	outcome	TRUE	reported	textfile	18	359706	0.00116369	49803160	6.48e-09	ukb-d-20116_0	Smoking status: Never || id:ukb-d-20116_0	TRUE	reported	igd	2	TRUE	NA	33.6876
23	rs12725407	C	G	C	G	0.00813858	0.00304112	0.191041	NA	FALSE	TRUE	TRUE	S3CdnS	216757735	0.949789	0.0482934	outcome	TRUE	reported	textfile	1	359706	0.00147867	216931077	3.72e-08	ukb-d-20116_0	Smoking status: Never || id:ukb-d-20116_0	TRUE	reported	igd	2	FALSE	NA
24	rs12886628	C	G	C	G	-0.00710101	0.00671054	0.664616	NA	FALSE	TRUE	TRUE	S3CdnS	29021094	0.851919	0.0359487	outcome	TRUE	reported	textfile	14	359706	0.00123246	29490300	8.34e-09	ukb-d-20116_0	Smoking status: Never || id:ukb-d-20116_0	TRUE	reported	igd	2	FALSE	NA
25	rs12910916	T	C	T	C	-0.00901384	0.0544894	0.212134	NA	FALSE	FALSE	FALSE	S3CdnS	47383458	0.198111	0.0423399	outcome	TRUE	reported	textfile	15	359706	0.00141981	47675655	2.17e-10	ukb-d-20116_0	Smoking status: Never || id:ukb-d-20116_0	TRUE	reported	igd	2	TRUE	NA	40.305
26	rs13100688	C	T	C	T	0.00726633	-0.030264	0.372962	NA	FALSE	FALSE	FALSE	S3CdnS	34469262	0.410004	0.0367333	outcome	TRUE	reported	textfile	3	359706	0.00120571	34510754	1.68e-09	ukb-d-20116_0	Smoking status: Never || id:ukb-d-20116_0	TRUE	reported	igd	2	TRUE	NA	36.3199
27	rs1492546	G	C	G	C	-0.00688013	0.058944	0.550389	NA	FALSE	TRUE	TRUE	S3CdnS	80786611	0.0971091	0.035529	outcome	TRUE	reported	textfile	2	359706	0.00116995	81013736	4.09e-09	ukb-d-20116_0	Smoking status: Never || id:ukb-d-20116_0	TRUE	reported	igd	2	FALSE	NA
28	rs1499982	T	C	T	C	-0.0114648	0.0350785	0.851277	NA	FALSE	FALSE	FALSE	S3CdnS	118101539	0.416087	0.0431348	outcome	TRUE	reported	textfile	3	359706	0.00164302	117820386	3e-12	ukb-d-20116_0	Smoking status: Never || id:ukb-d-20116_0	TRUE	reported	igd	2	TRUE	NA	48.6908
29	rs1549213	C	G	C	G	0.00852701	0.075665	0.641453	NA	FALSE	TRUE	TRUE	S3CdnS	167569931	0.0446057	0.0376752	outcome	TRUE	reported	textfile	5	359706	0.00121151	166996936	1.95e-12	ukb-d-20116_0	Smoking status: Never || id:ukb-d-20116_0	TRUE	reported	igd	2	FALSE	NA
30	rs1565735	A	T	A	T	0.0115901	-0.0258008	0.201566	NA	FALSE	TRUE	TRUE	S3CdnS	27568560	0.608666	0.0503943	outcome	TRUE	reported	textfile	8	359706	0.00145783	27426077	1.87e-15	ukb-d-20116_0	Smoking status: Never || id:ukb-d-20116_0	TRUE	reported	igd	2	FALSE	NA
31	rs16951001	T	G	T	G	-0.00660348	0.0637345	0.418602	NA	FALSE	FALSE	FALSE	S3CdnS	67561903	0.0786068	0.0362368	outcome	TRUE	reported	textfile	15	359706	0.00117938	67854241	2.16e-08	ukb-d-20116_0	Smoking status: Never || id:ukb-d-20116_0	TRUE	reported	igd	2	TRUE	NA	31.35
32	rs17003752	G	A	G	A	0.0098606	0.0792403	0.138688	NA	FALSE	FALSE	FALSE	S3CdnS	79401805	0.168311	0.0575183	outcome	TRUE	reported	textfile	4	359706	0.00169968	80322959	6.58e-09	ukb-d-20116_0	Smoking status: Never || id:ukb-d-20116_0	TRUE	reported	igd	2	TRUE	NA	33.6568
33	rs17151637	T	C	T	C	0.00751119	-0.0249754	0.281244	NA	FALSE	FALSE	FALSE	S3CdnS	10295572	0.533783	0.0401378	outcome	TRUE	reported	textfile	8	359706	0.00129198	10153082	6.12e-09	ukb-d-20116_0	Smoking status: Never || id:ukb-d-20116_0	TRUE	reported	igd	2	TRUE	NA	33.7992
34	rs1899896	T	C	T	C	-0.00799277	0.0460033	0.297575	NA	FALSE	FALSE	FALSE	S3CdnS	92188808	0.25391	0.0403218	outcome	TRUE	reported	textfile	8	359706	0.00127424	93201036	3.56e-10	ukb-d-20116_0	Smoking status: Never || id:ukb-d-20116_0	TRUE	reported	igd	2	TRUE	NA	39.3452
35	rs2240294	A	T	A	T	0.00695656	-0.035702	0.443692	NA	FALSE	TRUE	TRUE	S3CdnS	96994945	0.32049	0.0359374	outcome	TRUE	reported	textfile	7	359706	0.00116766	96624257	2.56e-09	ukb-d-20116_0	Smoking status: Never || id:ukb-d-20116_0	TRUE	reported	igd	2	FALSE	NA
36	rs264974	A	T	A	T	0.00931111	-0.0490497	0.486284	NA	FALSE	TRUE	TRUE	S3CdnS	103651827	0.167072	0.0355002	outcome	TRUE	reported	textfile	2	359706	0.00116275	104268285	1.17e-15	ukb-d-20116_0	Smoking status: Never || id:ukb-d-20116_0	TRUE	reported	igd	2	FALSE	NA
37	rs2675609	C	T	C	T	0.00815862	0.0253554	0.627493	NA	FALSE	FALSE	FALSE	S3CdnS	61876772	0.488022	0.0365637	outcome	TRUE	reported	textfile	10	359706	0.00120651	63636531	1.36e-11	ukb-d-20116_0	Smoking status: Never || id:ukb-d-20116_0	TRUE	reported	igd	2	TRUE	NA	45.7269
38	rs2797116	C	T	C	T	0.00791361	-0.0478221	0.267201	NA	FALSE	FALSE	FALSE	S3CdnS	72531578	0.312451	0.0473442	outcome	TRUE	reported	textfile	1	359706	0.00131276	72997261	1.66e-09	ukb-d-20116_0	Smoking status: Never || id:ukb-d-20116_0	TRUE	reported	igd	2	TRUE	NA	36.3395
39	rs2867749	A	C	A	C	0.00694461	-0.060653	0.318854	NA	FALSE	FALSE	FALSE	S3CdnS	59465760	0.109846	0.0379346	outcome	TRUE	reported	textfile	11	359706	0.0012472	59233233	2.58e-08	ukb-d-20116_0	Smoking status: Never || id:ukb-d-20116_0	TRUE	reported	igd	2	TRUE	NA	31.0044
40	rs299688	T	G	T	G	-0.00727214	-0.0480961	0.715841	NA	FALSE	FALSE	FALSE	S3CdnS	8291979	0.255718	0.0423169	outcome	TRUE	reported	textfile	1	359706	0.00131154	8352039	2.95e-08	ukb-d-20116_0	Smoking status: Never || id:ukb-d-20116_0	TRUE	reported	igd	2	TRUE	NA	30.7441
41	rs326341	A	G	A	G	0.00658089	0.0682761	0.476014	NA	FALSE	FALSE	FALSE	S3CdnS	108092295	0.0563235	0.0357743	outcome	TRUE	reported	textfile	3	359706	0.00116763	107811142	1.74e-08	ukb-d-20116_0	Smoking status: Never || id:ukb-d-20116_0	TRUE	reported	igd	2	TRUE	NA	31.7657
42	rs35891966	A	G	A	G	0.0147752	0.104056	0.0721131	NA	FALSE	FALSE	FALSE	S3CdnS	20107765	0.111552	0.0653921	outcome	TRUE	reported	textfile	11	359706	0.00224378	20129311	4.56e-11	ukb-d-20116_0	Smoking status: Never || id:ukb-d-20116_0	TRUE	reported	igd	2	TRUE	NA	43.3617
43	rs379525	T	C	T	C	-0.00649056	-0.00570256	0.48132	NA	FALSE	FALSE	FALSE	S3CdnS	125303573	0.874887	0.0362172	outcome	TRUE	reported	textfile	12	359706	0.00119032	125788119	4.96e-08	ukb-d-20116_0	Smoking status: Never || id:ukb-d-20116_0	TRUE	reported	igd	2	TRUE	NA	29.7329
44	rs42417	T	C	T	C	-0.00703306	-0.0128069	0.690191	NA	FALSE	FALSE	FALSE	S3CdnS	94862585	0.7198	0.035701	outcome	TRUE	reported	textfile	5	359706	0.00126258	94198290	2.54e-08	ukb-d-20116_0	Smoking status: Never || id:ukb-d-20116_0	TRUE	reported	igd	2	TRUE	NA	31.0292
45	rs4566215	C	A	C	A	0.00662191	-0.00924451	0.532626	NA	FALSE	FALSE	FALSE	S3CdnS	52131957	0.801668	0.0368031	outcome	TRUE	reported	textfile	17	359706	0.00117234	50209317	1.62e-08	ukb-d-20116_0	Smoking status: Never || id:ukb-d-20116_0	TRUE	reported	igd	2	TRUE	NA	31.905
46	rs4910656	C	T	C	T	0.00684378	-0.0429063	0.341569	NA	FALSE	FALSE	FALSE	S3CdnS	4640857	0.258459	0.0379688	outcome	TRUE	reported	textfile	11	359706	0.00122755	4662087	2.47e-08	ukb-d-20116_0	Smoking status: Never || id:ukb-d-20116_0	TRUE	reported	igd	2	TRUE	NA	31.0823
47	rs4957528	C	A	C	A	-0.00847499	-0.0927937	0.791955	NA	FALSE	FALSE	FALSE	S3CdnS	107084888	0.0666178	0.0505896	outcome	TRUE	reported	textfile	5	359706	0.00144577	106420589	4.58e-09	ukb-d-20116_0	Smoking status: Never || id:ukb-d-20116_0	TRUE	reported	igd	2	TRUE	NA	34.3621
48	rs523528	T	C	T	C	0.00807083	-0.0417516	0.585719	NA	FALSE	FALSE	FALSE	S3CdnS	132342922	0.249258	0.0362379	outcome	TRUE	reported	textfile	11	359706	0.00119225	132212816	1.3e-11	ukb-d-20116_0	Smoking status: Never || id:ukb-d-20116_0	TRUE	reported	igd	2	TRUE	NA	45.8249
49	rs528301	A	G	A	G	-0.00860082	0.0932101	0.552033	NA	FALSE	FALSE	FALSE	S3CdnS	44927769	0.0118296	0.0370295	outcome	TRUE	reported	textfile	2	359706	0.00116774	45154908	1.77e-13	ukb-d-20116_0	Smoking status: Never || id:ukb-d-20116_0	TRUE	reported	igd	2	TRUE	NA	54.2485
50	rs55921136	C	T	C	T	0.00859503	0.024739	0.203088	NA	FALSE	FALSE	FALSE	S3CdnS	210185988	0.533237	0.0397049	outcome	TRUE	reported	textfile	1	359706	0.00144804	210359333	2.93e-09	ukb-d-20116_0	Smoking status: Never || id:ukb-d-20116_0	TRUE	reported	igd	2	TRUE	NA	35.2317
51	rs568599	C	G	C	G	-0.00670268	-0.0259164	0.542795	NA	FALSE	TRUE	TRUE	S3CdnS	121665302	0.468384	0.0357412	outcome	TRUE	reported	textfile	11	359706	0.00116481	121536011	8.71e-09	ukb-d-20116_0	Smoking status: Never || id:ukb-d-20116_0	TRUE	reported	igd	2	FALSE	NA
52	rs5850689	TG	T	TG	T	0.0119733	-0.0592009	0.633538	NA	FALSE	FALSE	FALSE	S3CdnS	85537753	0.132921	0.0393968	outcome	TRUE	reported	textfile	3	359706	0.00121447	85586903	6.32e-23	ukb-d-20116_0	Smoking status: Never || id:ukb-d-20116_0	TRUE	reported	igd	2	TRUE	NA	97.1973
53	rs60745548	TC	T	TC	T	0.00719455	-0.0227293	0.726626	NA	FALSE	FALSE	FALSE	S3CdnS	69233043	0.539903	0.0370812	outcome	TRUE	reported	textfile	12	359706	0.00131557	69626823	4.53e-08	ukb-d-20116_0	Smoking status: Never || id:ukb-d-20116_0	TRUE	reported	igd	2	TRUE	NA	29.9074
54	rs6141314	A	G	A	G	-0.00806157	0.00943682	0.242466	NA	FALSE	FALSE	FALSE	S3CdnS	32505711	0.800786	0.0373988	outcome	TRUE	reported	textfile	20	359706	0.00136376	31093514	3.4e-09	ukb-d-20116_0	Smoking status: Never || id:ukb-d-20116_0	TRUE	reported	igd	2	TRUE	NA	34.9433
55	rs6265	T	C	T	C	0.0101598	-0.0100173	0.188685	NA	FALSE	FALSE	FALSE	S3CdnS	27658369	0.838341	0.0491002	outcome	TRUE	reported	textfile	11	359706	0.00148406	27679916	7.61e-12	ukb-d-20116_0	Smoking status: Never || id:ukb-d-20116_0	TRUE	reported	igd	2	TRUE	NA	46.867
56	rs6433897	C	T	C	T	-0.00723535	0.0166476	0.736673	NA	FALSE	FALSE	FALSE	S3CdnS	181169721	0.683049	0.0407723	outcome	TRUE	reported	textfile	2	359706	0.00132022	182034448	4.25e-08	ukb-d-20116_0	Smoking status: Never || id:ukb-d-20116_0	TRUE	reported	igd	2	TRUE	NA	30.0349
57	rs6676022	T	C	T	C	0.0115926	0.0144255	0.121622	NA	FALSE	FALSE	FALSE	S3CdnS	154190027	0.758834	0.0469867	outcome	TRUE	reported	textfile	1	359706	0.00177885	154162503	7.19e-11	ukb-d-20116_0	Smoking status: Never || id:ukb-d-20116_0	TRUE	reported	igd	2	TRUE	NA	42.4701
58	rs6690680	C	T	C	T	0.00884091	0.0503056	0.157765	NA	FALSE	FALSE	FALSE	S3CdnS	5641094	0.274408	0.0460266	outcome	TRUE	reported	textfile	1	359706	0.00159669	5701154	3.08e-08	ukb-d-20116_0	Smoking status: Never || id:ukb-d-20116_0	TRUE	reported	igd	2	TRUE	NA	30.6586
59	rs6828849	T	A	T	A	0.00671224	0.0315716	0.417408	NA	FALSE	TRUE	TRUE	S3CdnS	172155972	0.397526	0.0373166	outcome	TRUE	reported	textfile	4	359706	0.00117985	173077123	1.28e-08	ukb-d-20116_0	Smoking status: Never || id:ukb-d-20116_0	TRUE	reported	igd	2	FALSE	NA
60	rs72678864	A	G	A	G	0.00975375	-0.0277097	0.173833	NA	FALSE	FALSE	FALSE	S3CdnS	111500989	0.590814	0.051538	outcome	TRUE	reported	textfile	4	359706	0.00153266	112422145	1.97e-10	ukb-d-20116_0	Smoking status: Never || id:ukb-d-20116_0	TRUE	reported	igd	2	TRUE	NA	40.4997
61	rs7333559	A	G	A	G	0.00805229	0.097188	0.790323	NA	FALSE	FALSE	FALSE	S3CdnS	99894196	0.0430705	0.048041	outcome	TRUE	reported	textfile	13	359706	0.00143597	100546450	2.05e-08	ukb-d-20116_0	Smoking status: Never || id:ukb-d-20116_0	TRUE	reported	igd	2	TRUE	NA	31.4447
62	rs7451586	G	C	G	C	-0.00667322	-0.00843115	0.404804	NA	FALSE	TRUE	TRUE	S3CdnS	66840777	0.819127	0.0368707	outcome	TRUE	reported	textfile	6	359706	0.00119503	67550670	2.35e-08	ukb-d-20116_0	Smoking status: Never || id:ukb-d-20116_0	TRUE	reported	igd	2	FALSE	NA
63	rs748828	T	C	T	C	0.00862128	0.0206787	0.283101	NA	FALSE	FALSE	FALSE	S3CdnS	146958841	0.596737	0.0390829	outcome	TRUE	reported	textfile	4	359706	0.00128896	147879993	2.26e-11	ukb-d-20116_0	Smoking status: Never || id:ukb-d-20116_0	TRUE	reported	igd	2	TRUE	NA	44.7368
64	rs7528604	A	G	A	G	0.00686585	-0.0318547	0.433285	NA	FALSE	FALSE	FALSE	S3CdnS	65941669	0.386177	0.0367594	outcome	TRUE	reported	textfile	1	359706	0.00117661	66407352	5.37e-09	ukb-d-20116_0	Smoking status: Never || id:ukb-d-20116_0	TRUE	reported	igd	2	TRUE	NA	34.0505
65	rs7567570	C	T	C	T	-0.00913239	0.0352446	0.826905	NA	FALSE	FALSE	FALSE	S3CdnS	615140	0.46133	0.0478439	outcome	TRUE	reported	textfile	2	359706	0.00153323	615140	2.58e-09	ukb-d-20116_0	Smoking status: Never || id:ukb-d-20116_0	TRUE	reported	igd	2	TRUE	NA	35.4776
66	rs763053	C	T	C	T	0.00806179	-0.0364967	0.224572	NA	FALSE	FALSE	FALSE	S3CdnS	685921	0.327405	0.037266	outcome	TRUE	reported	textfile	16	359706	0.00139707	735921	7.91e-09	ukb-d-20116_0	Smoking status: Never || id:ukb-d-20116_0	TRUE	reported	igd	2	TRUE	NA	33.2987
67	rs76608582	A	C	A	C	0.0182891	0.0146626	0.0477092	NA	FALSE	FALSE	FALSE	S3CdnS	4474728	0.848415	0.076711	outcome	TRUE	reported	textfile	19	359706	0.00286008	4474725	1.61e-10	ukb-d-20116_0	Smoking status: Never || id:ukb-d-20116_0	TRUE	reported	igd	2	TRUE	NA	40.8911
68	rs772921	T	C	T	C	0.00727251	-0.0649694	0.343109	NA	FALSE	FALSE	FALSE	S3CdnS	56009793	0.0871947	0.0379852	outcome	TRUE	reported	textfile	12	359706	0.00122298	56403577	2.74e-09	ukb-d-20116_0	Smoking status: Never || id:ukb-d-20116_0	TRUE	reported	igd	2	TRUE	NA	35.3614
69	rs77878475	A	T	A	T	0.012595	-0.0742667	0.0858303	NA	FALSE	TRUE	TRUE	S3CdnS	17964691	0.221534	0.0607519	outcome	TRUE	reported	textfile	16	359706	0.00215009	18058548	4.69e-09	ukb-d-20116_0	Smoking status: Never || id:ukb-d-20116_0	TRUE	reported	igd	2	FALSE	NA
70	rs7870475	C	T	C	T	-0.00718996	0.0350757	0.474294	NA	FALSE	FALSE	FALSE	S3CdnS	125371755	0.325017	0.0356388	outcome	TRUE	reported	textfile	9	359706	0.00116303	128134034	6.33e-10	ukb-d-20116_0	Smoking status: Never || id:ukb-d-20116_0	TRUE	reported	igd	2	TRUE	NA	38.2183
71	rs7948789	G	A	G	A	-0.0161713	0.0498562	0.386092	NA	FALSE	FALSE	FALSE	S3CdnS	112968810	0.177605	0.0369807	outcome	TRUE	reported	textfile	11	359706	0.00119667	112839532	1.33e-41	ukb-d-20116_0	Smoking status: Never || id:ukb-d-20116_0	TRUE	reported	igd	2	TRUE	NA	182.617
72	rs883403	C	T	C	T	0.00942401	-0.00936008	0.154118	NA	FALSE	FALSE	FALSE	S3CdnS	99450355	0.825593	0.0424769	outcome	TRUE	reported	textfile	7	359706	0.00160739	99047978	4.55e-09	ukb-d-20116_0	Smoking status: Never || id:ukb-d-20116_0	TRUE	reported	igd	2	TRUE	NA	34.3739
73	rs9375371	A	G	A	G	-0.00739626	-0.010313	0.268873	NA	FALSE	FALSE	FALSE	S3CdnS	98303804	0.785001	0.0378032	outcome	TRUE	reported	textfile	6	359706	0.00131224	98751680	1.74e-08	ukb-d-20116_0	Smoking status: Never || id:ukb-d-20116_0	TRUE	reported	igd	2	TRUE	NA	31.7686
74	rs9381917	A	G	A	G	0.0112569	0.0235733	0.102086	NA	FALSE	FALSE	FALSE	S3CdnS	50943621	0.626377	0.0484219	outcome	TRUE	reported	textfile	6	359706	0.00191907	50911334	4.47e-09	ukb-d-20116_0	Smoking status: Never || id:ukb-d-20116_0	TRUE	reported	igd	2	TRUE	NA	34.4077
75	rs9423279	G	C	G	C	0.0076695	0.0377608	0.656668	NA	FALSE	TRUE	TRUE	S3CdnS	123920903	0.299688	0.0364099	outcome	TRUE	reported	textfile	10	359706	0.00124635	125680419	7.58e-10	ukb-d-20116_0	Smoking status: Never || id:ukb-d-20116_0	TRUE	reported	igd	2	FALSE	NA
76	rs9487626	T	C	T	C	0.0131029	0.0447437	0.817783	NA	FALSE	FALSE	FALSE	S3CdnS	111395665	0.25424	0.039245	outcome	TRUE	reported	textfile	6	359706	0.00150447	111716868	3.07e-18	ukb-d-20116_0	Smoking status: Never || id:ukb-d-20116_0	TRUE	reported	igd	2	TRUE	NA	75.8521
77	rs9835772	T	A	T	A	-0.00780241	-0.0177276	0.242802	NA	FALSE	TRUE	TRUE	S3CdnS	85716875	0.675313	0.0423228	outcome	TRUE	reported	textfile	3	359706	0.00135409	85766025	8.31e-09	ukb-d-20116_0	Smoking status: Never || id:ukb-d-20116_0	TRUE	reported	igd	2	FALSE	NA

## Sheet: Smoking status Current
	SNP	effect_allele.exposure	other_allele.exposure	effect_allele.outcome	other_allele.outcome	beta.exposure	beta.outcome	eaf.exposure	eaf.outcome	remove	palindromic	ambiguous	id.outcome	pos.outcome	pval.outcome	se.outcome	outcome	mr_keep.outcome	pval_origin.outcome	data_source.outcome	se.exposure	pos.exposure	chr.exposure	pval.exposure	samplesize.exposure	id.exposure	exposure	mr_keep.exposure	pval_origin.exposure	data_source.exposure	action	mr_keep	samplesize.outcome	F value
1	rs10019569	C	T	C	T	-0.00413447	0.00834654	0.385152	NA	FALSE	FALSE	FALSE	qsyxVY	147025452	0.817117	0.0360925	outcome	TRUE	reported	textfile	0.000755779	147946604	4	4.49e-08	336024	ukb-a-225	Smoking status: Current || id:ukb-a-225	TRUE	reported	igd	2	TRUE	NA	29.9261
2	rs10891481	G	A	G	A	0.00455662	0.0339011	0.382581	NA	FALSE	FALSE	FALSE	qsyxVY	112959839	0.340752	0.0355849	outcome	TRUE	reported	textfile	0.000757104	112830562	11	1.76e-09	336024	ukb-a-225	Smoking status: Current || id:ukb-a-225	TRUE	reported	igd	2	TRUE	NA	36.2222
3	rs11096777	C	T	C	T	0.00543313	-0.0387616	0.182487	NA	FALSE	FALSE	FALSE	qsyxVY	35567281	0.383416	0.0444708	outcome	TRUE	reported	textfile	0.000951044	35568903	4	1.11e-08	336024	ukb-a-225	Smoking status: Current || id:ukb-a-225	TRUE	reported	igd	2	TRUE	NA	32.6362
4	rs11210887	A	G	A	G	-0.00531356	0.0155607	0.700334	NA	FALSE	FALSE	FALSE	qsyxVY	43610348	0.699451	0.040306	outcome	TRUE	reported	textfile	0.000800413	44076019	1	3.17e-11	336024	ukb-a-225	Smoking status: Current || id:ukb-a-225	TRUE	reported	igd	2	TRUE	NA	44.07
5	rs113382419	A	C	A	C	0.0105977	0.0876097	0.11211	NA	FALSE	FALSE	FALSE	qsyxVY	133597897	0.376915	0.0991514	outcome	TRUE	reported	textfile	0.00116543	136463019	9	9.65e-20	336024	ukb-a-225	Smoking status: Current || id:ukb-a-225	TRUE	reported	igd	2	TRUE	NA	82.6896
6	rs12764049	G	A	G	A	0.00501328	0.0561035	0.223955	NA	FALSE	FALSE	FALSE	qsyxVY	102875199	0.173263	0.0411983	outcome	TRUE	reported	textfile	0.000880144	104634956	10	1.23e-08	336024	ukb-a-225	Smoking status: Current || id:ukb-a-225	TRUE	reported	igd	2	TRUE	NA	32.4442
7	rs1435741	A	G	A	G	0.00424174	0.0658316	0.430986	NA	FALSE	FALSE	FALSE	qsyxVY	47643646	0.0721888	0.0366152	outcome	TRUE	reported	textfile	0.000741243	47935843	15	1.05e-08	336024	ukb-a-225	Smoking status: Current || id:ukb-a-225	TRUE	reported	igd	2	TRUE	NA	32.7467
8	rs1549214	C	T	C	T	-0.00526897	0.0752094	0.640579	NA	FALSE	FALSE	FALSE	qsyxVY	167570002	0.0458891	0.0376723	outcome	TRUE	reported	textfile	0.000764953	166997007	5	5.67e-12	336024	ukb-a-225	Smoking status: Current || id:ukb-a-225	TRUE	reported	igd	2	TRUE	NA	47.4441
9	rs3773814	C	A	C	A	0.005896	-0.0310865	0.153285	NA	FALSE	FALSE	FALSE	qsyxVY	130996904	0.463727	0.0424259	outcome	TRUE	reported	textfile	0.00102035	130715748	3	7.55e-09	336024	ukb-a-225	Smoking status: Current || id:ukb-a-225	TRUE	reported	igd	2	TRUE	NA	33.39
10	rs483916	C	A	C	A	-0.00413992	-0.0148921	0.517398	NA	FALSE	FALSE	FALSE	qsyxVY	9936091	0.678475	0.0359241	outcome	TRUE	reported	textfile	0.000735707	9793601	8	1.83e-08	336024	ukb-a-225	Smoking status: Current || id:ukb-a-225	TRUE	reported	igd	2	TRUE	NA	31.6646
11	rs56113850	C	T	C	T	-0.00580421	0.00793932	0.577736	NA	FALSE	FALSE	FALSE	qsyxVY	40847202	0.827817	0.0365023	outcome	TRUE	reported	textfile	0.000742157	41353107	19	5.27e-15	336024	ukb-a-225	Smoking status: Current || id:ukb-a-225	TRUE	reported	igd	2	TRUE	NA	61.1638
12	rs62474713	A	G	A	G	-0.00472855	-0.0214949	0.498591	NA	FALSE	FALSE	FALSE	qsyxVY	115420155	0.550176	0.0359749	outcome	TRUE	reported	textfile	0.000735268	115060209	7	1.27e-10	336024	ukb-a-225	Smoking status: Current || id:ukb-a-225	TRUE	reported	igd	2	TRUE	NA	41.3585
13	rs73227362	C	A	C	A	-0.00591439	-0.0548436	0.195714	NA	FALSE	FALSE	FALSE	qsyxVY	27557833	0.279238	0.0506857	outcome	TRUE	reported	textfile	0.000924371	27415350	8	1.57e-10	336024	ukb-a-225	Smoking status: Current || id:ukb-a-225	TRUE	reported	igd	2	TRUE	NA	40.9381
14	rs7726560	T	G	T	G	0.00424503	0.00169354	0.438569	NA	FALSE	FALSE	FALSE	qsyxVY	166269837	0.964126	0.0376534	outcome	TRUE	reported	textfile	0.000739984	165696842	5	9.66e-09	336024	ukb-a-225	Smoking status: Current || id:ukb-a-225	TRUE	reported	igd	2	TRUE	NA	32.9092
15	rs9607805	T	C	T	C	0.00469289	-0.0526374	0.727753	NA	FALSE	FALSE	FALSE	qsyxVY	41458442	0.162065	0.0376476	outcome	TRUE	reported	textfile	0.000826829	41854446	22	1.38e-08	336024	ukb-a-225	Smoking status: Current || id:ukb-a-225	TRUE	reported	igd	2	TRUE	NA	32.2143

## Sheet: Smoking status Previous
	SNP	effect_allele.exposure	other_allele.exposure	effect_allele.outcome	other_allele.outcome	beta.exposure	beta.outcome	eaf.exposure	eaf.outcome	remove	palindromic	ambiguous	id.outcome	pos.outcome	pval.outcome	se.outcome	outcome	mr_keep.outcome	pval_origin.outcome	data_source.outcome	pval.exposure	chr.exposure	samplesize.exposure	pos.exposure	se.exposure	id.exposure	exposure	mr_keep.exposure	pval_origin.exposure	data_source.exposure	action	mr_keep	samplesize.outcome	F value
1	rs10956808	G	T	G	T	-0.00678601	-0.100647	0.421431	NA	FALSE	FALSE	FALSE	f9k3W4	91763144	0.0042841	0.0352351	outcome	TRUE	reported	textfile	9.25e-09	8	336024	92775372	0.00118139	ukb-a-224	Smoking status: Previous || id:ukb-a-224	TRUE	reported	igd	2	TRUE	NA	32.9946
2	rs12487411	A	G	A	G	-0.00641435	-0.0587384	0.471523	NA	FALSE	FALSE	FALSE	f9k3W4	34380678	0.0989031	0.0355948	outcome	TRUE	reported	textfile	3.86e-08	3	336024	34422170	0.00116681	ukb-a-224	Smoking status: Previous || id:ukb-a-224	TRUE	reported	igd	2	TRUE	NA	30.2207
3	rs1503055	A	C	A	C	-0.00672696	-0.0166635	0.382116	NA	FALSE	FALSE	FALSE	f9k3W4	52096716	0.647146	0.0364045	outcome	TRUE	reported	textfile	1.98e-08	17	336024	50174076	0.00119822	ukb-a-224	Smoking status: Previous || id:ukb-a-224	TRUE	reported	igd	2	TRUE	NA	31.5184
4	rs1579548	A	G	A	G	0.00739726	0.06017	0.456635	NA	FALSE	FALSE	FALSE	f9k3W4	103481599	0.0916178	0.0356683	outcome	TRUE	reported	textfile	2.25e-10	2	336024	104098057	0.00116607	ukb-a-224	Smoking status: Previous || id:ukb-a-224	TRUE	reported	igd	2	TRUE	NA	40.2432
5	rs2059529	A	G	A	G	-0.00696202	-0.00386018	0.300799	NA	FALSE	FALSE	FALSE	f9k3W4	25701649	0.91835	0.0376559	outcome	TRUE	reported	textfile	4.02e-08	8	336024	25559165	0.0012681	ukb-a-224	Smoking status: Previous || id:ukb-a-224	TRUE	reported	igd	2	TRUE	NA	30.1414
6	rs2155290	G	C	G	C	0.011806	0.0475785	0.382697	NA	FALSE	TRUE	TRUE	f9k3W4	112980346	0.197484	0.0369183	outcome	TRUE	reported	textfile	5.51e-23	11	336024	112851068	0.00119584	ukb-a-224	Smoking status: Previous || id:ukb-a-224	TRUE	reported	igd	2	FALSE	NA
7	rs2178630	C	T	C	T	-0.007206	-0.00124885	0.536747	NA	FALSE	FALSE	FALSE	f9k3W4	3452576	0.972146	0.0357657	outcome	TRUE	reported	textfile	7.05e-10	7	336024	3492208	0.00116883	ukb-a-224	Smoking status: Previous || id:ukb-a-224	TRUE	reported	igd	2	TRUE	NA	38.0089
8	rs2287509	T	G	T	G	-0.00757982	-0.0388214	0.572769	NA	FALSE	FALSE	FALSE	f9k3W4	161998398	0.289263	0.0366329	outcome	TRUE	reported	textfile	1.4e-10	2	336024	162854908	0.00118144	ukb-a-224	Smoking status: Previous || id:ukb-a-224	TRUE	reported	igd	2	TRUE	NA	41.1618
9	rs27901	C	T	C	T	0.00716442	-0.0947992	0.280074	NA	FALSE	FALSE	FALSE	f9k3W4	94863537	0.0210441	0.0410885	outcome	TRUE	reported	textfile	3.99e-08	5	336024	94199242	0.00130471	ukb-a-224	Smoking status: Previous || id:ukb-a-224	TRUE	reported	igd	2	TRUE	NA	30.1532
10	rs323737	G	A	G	A	-0.00652121	-0.0348388	0.443295	NA	FALSE	FALSE	FALSE	f9k3W4	99319549	0.326319	0.0354935	outcome	TRUE	reported	textfile	2.58e-08	9	336024	102081831	0.00117126	ukb-a-224	Smoking status: Previous || id:ukb-a-224	TRUE	reported	igd	2	TRUE	NA	30.9991
11	rs35438712	C	T	C	T	-0.00887109	-0.0592009	0.628611	NA	FALSE	FALSE	FALSE	f9k3W4	85539055	0.132921	0.0393968	outcome	TRUE	reported	textfile	1.67e-13	3	336024	85588205	0.00120322	ukb-a-224	Smoking status: Previous || id:ukb-a-224	TRUE	reported	igd	2	TRUE	NA	54.3581
12	rs540356	A	C	A	C	0.00732363	0.0467492	0.415565	NA	FALSE	FALSE	FALSE	f9k3W4	132333922	0.197759	0.036297	outcome	TRUE	reported	textfile	7.76e-10	11	336024	132203816	0.00119085	ukb-a-224	Smoking status: Previous || id:ukb-a-224	TRUE	reported	igd	2	TRUE	NA	37.8215
13	rs55853064	T	C	T	C	0.00928822	0.0911028	0.140392	NA	FALSE	FALSE	FALSE	f9k3W4	31526999	0.0700584	0.0502905	outcome	TRUE	reported	textfile	3.53e-08	19	336024	32017905	0.00168475	ukb-a-224	Smoking status: Previous || id:ukb-a-224	TRUE	reported	igd	2	TRUE	NA	30.3944
14	rs56113850	C	T	C	T	0.0064761	0.00793932	0.577736	NA	FALSE	FALSE	FALSE	f9k3W4	40847202	0.827817	0.0365023	outcome	TRUE	reported	textfile	3.69e-08	19	336024	41353107	0.00117635	ukb-a-224	Smoking status: Previous || id:ukb-a-224	TRUE	reported	igd	2	TRUE	NA	30.3078
15	rs57945129	T	C	T	C	-0.00916616	-0.0169587	0.149521	NA	FALSE	FALSE	FALSE	f9k3W4	117922877	0.695642	0.0433495	outcome	TRUE	reported	textfile	2.05e-08	3	336024	117641724	0.00163462	ukb-a-224	Smoking status: Previous || id:ukb-a-224	TRUE	reported	igd	2	TRUE	NA	31.4443
16	rs597808	G	A	G	A	-0.00752516	-0.165285	0.516619	NA	FALSE	FALSE	FALSE	f9k3W4	111535554	3e-06	0.0353864	outcome	TRUE	reported	textfile	1.13e-10	12	336024	111973358	0.001167	ukb-a-224	Smoking status: Previous || id:ukb-a-224	TRUE	reported	igd	2	TRUE	NA	41.5805
17	rs62022629	T	G	T	G	-0.00650759	0.0296091	0.400003	NA	FALSE	FALSE	FALSE	f9k3W4	89362897	0.408381	0.035814	outcome	TRUE	reported	textfile	4.44e-08	15	336024	89906128	0.00118913	ukb-a-224	Smoking status: Previous || id:ukb-a-224	TRUE	reported	igd	2	TRUE	NA	29.949
18	rs7596680	G	C	G	C	-0.00890917	0.0287337	0.533062	NA	FALSE	TRUE	TRUE	f9k3W4	145356503	0.422354	0.0358122	outcome	TRUE	reported	textfile	2.17e-14	2	336024	146114071	0.00116605	ukb-a-224	Smoking status: Previous || id:ukb-a-224	TRUE	reported	igd	2	FALSE	NA
19	rs782267	A	G	A	G	-0.00748451	-0.0478223	0.266802	NA	FALSE	FALSE	FALSE	f9k3W4	72530506	0.312448	0.0473442	outcome	TRUE	reported	textfile	1.24e-08	1	336024	72996189	0.00131445	ukb-a-224	Smoking status: Previous || id:ukb-a-224	TRUE	reported	igd	2	TRUE	NA	32.4219
20	rs9400481	T	C	T	C	0.00994128	-0.0263879	0.173085	NA	FALSE	FALSE	FALSE	f9k3W4	111529539	0.510279	0.0400787	outcome	TRUE	reported	textfile	1.03e-10	6	336024	111850742	0.00153837	ukb-a-224	Smoking status: Previous || id:ukb-a-224	TRUE	reported	igd	2	TRUE	NA	41.7602
